# Supplementary material for: A Kinect-Based Interactive System for Home-Assisted Active Aging
Source: Sensors (Basel). 2021 Jan 8;21(2):417. doi: 10.3390/s21020417 (PMC7827281; doi:10.3390/s21020417)
Supplement: Supplementary file 1 [file sensors-21-00417-s001.zip]

Archive with 1 entries (1 files):
- sensors-1038325-supplementary.csv
