# Supplementary material for: A Kinect-Based Interactive System for Home-Assisted Active Aging
Source: Sensors (Basel). 2021 Jan 8;21(2):417. doi: 10.3390/s21020417 (PMC7827281; doi:10.3390/s21020417)
Supplement: Supplementary file 1 [file sensors-21-00417-s001.zip › sensors-1038325-supplementary.csv]

id	Age	Gender	AVG Shoulder sess. 1	AVG Shoulder sess. 2	AVG Shoulder sess. 3	AVG Shoulder sess. 4	AVG Shoulder sess. 5	AVG Shoulder sess. 6	AVG Knee sess. 1	AVG Knee sess. 2	AVG Knee sess. 3	AVG Knee sess. 4	AVG Knee sess. 5	AVG Knee sess. 6
1	76	Mujer	140	136	148	155	157	162	153	149	138	132	125	123
2	70	Mujer	150	148	153	158	160	162	128	127	123	118	114	112
3	79	Mujer	137	138	147	153	159	159	154	149	139	130	125	125
4	75	Hombre	135	138	146	153	159	162	154	147	139	130	125	123
5	77	Hombre	136	138	149	153	157	159	153	148	139	130	126	123
6	70	Mujer	148	149	153	158	162	163	128	126	122	119	115	112
7	68	Mujer	159	158	163	165	168	167	118	114	112	107	103	102
8	72	Hombre	149	150	151	156	161	165	127	126	123	117	114	112
9	73	Mujer	153	148	154	158	162	162	127	125	122	118	114	113
10	71	Hombre	155	148	151	156	161	164	127	127	123	117	113	112
11	77	Hombre	131	140	145	153	158	162	152	149	140	132	125	124
12	65	Hombre	165	160	162	165	167	167	119	114	113	107	102	102
13	76	Hombre	131	137	146	153	158	158	154	148	140	130	126	124
14	68	Hombre	161	160	161	167	168	167	119	115	113	108	102	102
15	77	Mujer	140	140	146	155	159	161	154	149	140	130	124	123
16	73	Hombre	153	151	154	157	161	165	128	127	123	118	115	111
17	72	Hombre	150	148	152	157	161	161	128	127	123	118	115	113
18	68	Mujer	162	158	163	165	167	166	117	115	112	107	104	103
19	69	Mujer	163	159	161	167	168	166	119	115	111	109	102	101
20	65	Hombre	160	159	161	165	167	167	118	114	111	107	102	101
21	66	Mujer	164	160	162	167	166	170	118	114	111	109	102	103
22	79	Mujer	139	140	149	153	158	160	154	148	138	130	126	123
23	73	Mujer	151	151	152	157	160	164	129	126	124	117	115	113
24	71	Mujer	151	151	154	158	162	161	127	126	123	118	113	111
25	69	Hombre	163	160	161	165	166	166	119	116	112	109	102	102
26	70	Mujer	147	148	151	158	162	165	129	125	124	119	114	112
27	72	Mujer	147	150	154	156	160	161	127	125	124	119	113	112
28	70	Hombre	154	150	153	156	160	165	129	127	122	117	113	113
29	70	Mujer	147	148	154	156	162	160	129	127	124	118	115	112
30	66	Mujer	165	158	162	166	166	165	119	114	112	108	103	101
31	76	Hombre	139	138	147	153	158	158	152	147	140	130	126	124
32	70	Hombre	154	150	154	158	161	165	128	126	123	118	113	112
33	74	Mujer	155	149	153	158	162	164	129	126	123	119	114	112
34	67	Hombre	156	160	161	167	167	165	119	115	111	109	103	102
35	72	Hombre	153	149	151	157	160	160	129	127	122	118	114	111
36	67	Mujer	157	160	163	166	166	170	117	114	111	108	104	101
37	73	Mujer	145	149	152	157	160	164	127	127	123	119	113	113
38	79	Mujer	131	136	145	153	158	157	152	147	138	130	124	124
39	69	Hombre	157	159	162	166	166	168	118	116	113	108	103	103
40	72	Hombre	150	149	154	156	162	161	128	126	124	118	113	113
41	67	Hombre	159	159	163	166	166	167	118	116	112	109	102	103
42	66	Hombre	165	160	161	166	167	166	119	116	112	109	102	103
43	74	Mujer	147	148	153	158	161	163	128	127	123	117	113	113
44	67	Mujer	160	158	163	166	167	169	119	115	111	109	102	101
45	68	Hombre	161	160	163	166	166	167	117	114	112	108	102	101
46	80	Mujer	138	137	146	155	159	159	153	147	140	130	124	124
47	72	Hombre	150	148	154	158	162	164	128	127	123	119	114	111
48	67	Hombre	160	159	163	165	167	166	119	116	113	108	104	101
49	79	Hombre	137	140	146	155	157	161	152	147	140	130	125	124
50	65	Hombre	165	159	162	165	168	169	118	115	111	109	104	101
51	67	Hombre	160	158	162	167	167	168	119	115	111	108	104	102
52	66	Mujer	156	159	162	167	167	166	117	114	111	108	102	102
53	66	Mujer	160	158	161	166	166	170	118	116	111	109	103	101
54	75	Hombre	131	136	145	154	157	161	153	148	138	130	126	123
55	66	Mujer	155	160	163	166	168	169	117	115	111	107	104	101
56	70	Hombre	149	149	153	158	162	165	128	127	122	118	113	111
57	69	Mujer	164	159	163	166	168	165	118	116	113	107	104	101
